# Supplementary material for: Integrated transcriptomic and neuroimaging brain model decodes biological mechanisms in aging and Alzheimer’s disease
Source: eLife. 2021 May 18;10:e62589. doi: 10.7554/eLife.62589 (PMC8131100; doi:10.7554/eLife.62589)
Supplement: Source code 1. [file elife-62589-code1.zip]

Archive with 24 entries (20 files):
- Adewale_et.al_Statistical Analysis and Plotting/boxplot/
- Adewale_et.al_Statistical Analysis and Plotting/boxplot/code/
- Adewale_et.al_Statistical Analysis and Plotting/boxplot/code/.gitignore
- Adewale_et.al_Statistical Analysis and Plotting/boxplot/code/+NBP/
- Adewale_et.al_Statistical Analysis and Plotting/boxplot/code/+NBP/jitterExamples.m
- Adewale_et.al_Statistical Analysis and Plotting/boxplot/code/+NBP/linearModelExamples.m
- Adewale_et.al_Statistical Analysis and Plotting/boxplot/code/+NBP/lineExamples.m
- Adewale_et.al_Statistical Analysis and Plotting/boxplot/code/+NBP/SEM_calc.m
- Adewale_et.al_Statistical Analysis and Plotting/boxplot/code/+NBP/showCase.m
- Adewale_et.al_Statistical Analysis and Plotting/boxplot/code/+NBP/simpleExamples.m
- Adewale_et.al_Statistical Analysis and Plotting/boxplot/code/+NBP/statsOptionsExample.m
- Adewale_et.al_Statistical Analysis and Plotting/boxplot/code/+NBP/tableExamples.m
- Adewale_et.al_Statistical Analysis and Plotting/boxplot/code/+NBP/tInterval_calc.m
- Adewale_et.al_Statistical Analysis and Plotting/boxplot/code/notBoxPlot.m
- Adewale_et.al_Statistical Analysis and Plotting/boxplot/tests/
- Adewale_et.al_Statistical Analysis and Plotting/boxplot/tests/core_tests.m
- Adewale_et.al_Statistical Analysis and Plotting/boxplot/tests/readme.txt
- Adewale_et.al_Statistical Analysis and Plotting/DiseaseProgression_Analysis.m
- Adewale_et.al_Statistical Analysis and Plotting/Figure1_Figure Supplement1_Plotting.m
- Adewale_et.al_Statistical Analysis and Plotting/Figure2_Plotting.m
- Adewale_et.al_Statistical Analysis and Plotting/Figure3_Plotting.m
- Adewale_et.al_Statistical Analysis and Plotting/Figure4_Plotting.m
- Adewale_et.al_Statistical Analysis and Plotting/HealthyAging_Analysis.m
- Adewale_et.al_Statistical Analysis and Plotting/SVD_multivariate_analysis.m
