# Supplementary material for: Integrated transcriptomic and neuroimaging brain model decodes biological mechanisms in aging and Alzheimer’s disease
Source: eLife. 2021 May 18;10:e62589. doi: 10.7554/eLife.62589 (PMC8131100; doi:10.7554/eLife.62589)
Supplement: Source code 1. [file elife-62589-code1.zip › Adewale_et.al_Statistical Analysis and Plotting/Figure1_Figure Supplement1_Plotting.m]

%% This script plots the Supplementary Figure 2
load ('genePredCorrelation');
genePredCorrelation = sort(genePredCorrelation, 'descend');

plot(genePredCorrelation, '*');
title ('\bf Leave-one-out crossvalidation (Pearson r)', 'fontSize', 14);
xlabel ('Gene', 'fontSize', 14)
ylabel ('Correlation coefficient', 'fontSize', 14)
